# Supplementary material for: Software defined network intrusion system to detect malicious attacks in computer Internet of Things security using deep extractor supervised random forest technique
Source: PeerJ Comput Sci. 2025 Aug 19;11:e3103. doi: 10.7717/peerj-cs.3103 (PMC12453748; doi:10.7717/peerj-cs.3103)
Supplement: Supplemental Information 1 [file peerj-cs-11-3103-s001.zip]

Archive with 3 entries (2 files):
- experimental code.zip/
- experimental code.zip/SDN Deep Experiments Final 1st dataset.py
- experimental code.zip/SDN Deep Experiments Final 2nd dataset.py
