# Supplementary material for: Software defined network intrusion system to detect malicious attacks in computer Internet of Things security using deep extractor supervised random forest technique
Source: PeerJ Comput Sci. 2025 Aug 19;11:e3103. doi: 10.7717/peerj-cs.3103 (PMC12453748; doi:10.7717/peerj-cs.3103)
Supplement: Supplemental Information 1 [file peerj-cs-11-3103-s001.zip › experimental code.zip/SDN Deep Experiments Final 1st dataset.py]

#!/usr/bin/env python
# coding: utf-8

# In[1]:


import sys, cv2, glob, os, time
import pandas as pd
import numpy as np
from sklearn.metrics import classification_report, accuracy_score
import numpy as np # linear algebra
import pandas as pd # data processing, CSV file I/O (e.g. pd.read_csv)
import matplotlib.pyplot as plt
# Input data files are available in the "../input/" directory.
# For example, running this (by clicking run or pressing Shift+Enter) will list the files in the input directory
import pandas as pd
from sklearn.linear_model import LogisticRegression
from sklearn.model_selection import train_test_split
from sklearn.preprocessing import StandardScaler
from sklearn.metrics import classification_report
from sklearn.metrics import confusion_matrix
from sklearn.ensemble import StackingClassifier

import pandas as pd
from sklearn.model_selection import train_test_split
from sklearn.ensemble import RandomForestClassifier
from sklearn.svm import SVC
from sklearn.linear_model import LogisticRegression
from sklearn.neighbors import KNeighborsClassifier
from sklearn.tree import DecisionTreeClassifier
from sklearn.naive_bayes import GaussianNB
from sklearn.neural_network import MLPClassifier
from sklearn.ensemble import GradientBoostingClassifier
from xgboost import XGBClassifier

import os
import glob
import cv2
from sklearn.utils import shuffle
# importing all necessary libraries to run the code
import re,string
import numpy as np
import pandas as pd
import matplotlib.pyplot as plt
from nltk.corpus import stopwords
import matplotlib.pyplot as plt
import pandas as pd
import numpy as np
import seaborn as sns
import matplotlib.pyplot as plt
from warnings import filterwarnings
from sklearn.metrics import confusion_matrix, accuracy_score, classification_report, roc_auc_score, roc_curve
from tensorflow.keras.models import Sequential
from keras.layers import Dense, Dropout, Flatten, Conv2D, MaxPool2D, BatchNormalization,MaxPooling2D,Activation,GlobalAveragePooling2D
from keras import models, Model
from keras import layers
import tensorflow as tf
import os
import os.path
from pathlib import Path
import cv2
from tensorflow.keras.preprocessing.image import ImageDataGenerator
#from keras.utils.np_utils import to_categorical
from sklearn.model_selection import train_test_split
from keras import regularizers
from keras.optimizers import RMSprop,Adam,SGD


# In[2]:


import pandas as pd

# Load the dataset
df1 = pd.read_csv('C:/Users/OMEN/Desktop/New folder/SDN/OVS.csv')
df2 = pd.read_csv('C:/Users/OMEN/Desktop/New folder/SDN/Normal_data.csv')

print(df1.head())


# In[3]:


print(df2.head())


# In[4]:


#data=df1.append(df2,ignore_index = True) 
df = pd.concat([df1, df2], ignore_index=True)


# In[5]:


df


# In[6]:


from collections import Counter
Counter(df["Label"])


# In[7]:


data=df.drop(['Flow ID','Src IP','Src Port','Dst IP','Timestamp'], axis=1)


# In[8]:


import pandas as pd
from sklearn.model_selection import train_test_split
from sklearn.preprocessing import LabelEncoder, OneHotEncoder, OrdinalEncoder
from sklearn.ensemble import RandomForestClassifier
from sklearn.metrics import accuracy_score
import numpy as np


# Separate the features (X) and the target variable (y)
X = data.drop('Label', axis=1)
y = data['Label']

# Split the data into training and testing sets
X_train, X_test, y_train, y_test = train_test_split(X, y, test_size=0.20, random_state=42)


# In[9]:


import numpy as np
import tensorflow as tf
from tensorflow.keras.models import Sequential
from tensorflow.keras.layers import LSTM, Dense, Dropout
from tensorflow.keras.utils import to_categorical
from sklearn.preprocessing import StandardScaler, LabelEncoder

# Example: Assuming X_train and X_test are in shape (samples, timesteps, features)
# If your data is 2D, reshape it to 3D

# Reshape data to 3D
if len(X_train.shape) == 2:
    X_train = np.reshape(X_train, (X_train.shape[0], 1, X_train.shape[1]))
    X_test = np.reshape(X_test, (X_test.shape[0], 1, X_test.shape[1]))

# Normalize the data
scaler = StandardScaler()
X_train = scaler.fit_transform(X_train.reshape(-1, X_train.shape[-1])).reshape(X_train.shape)
X_test = scaler.transform(X_test.reshape(-1, X_test.shape[-1])).reshape(X_test.shape)

# Encode the labels
label_encoder = LabelEncoder()
y_train = label_encoder.fit_transform(y_train)
y_test = label_encoder.transform(y_test)

# Convert labels to categorical
num_classes = len(np.unique(y_train))
y_train = to_categorical(y_train, num_classes=num_classes)
y_test = to_categorical(y_test, num_classes=num_classes)


# In[10]:


from tensorflow.keras.layers import Bidirectional, LSTM
from tensorflow.keras.layers import Dense, LSTM, GRU,RNN, Bidirectional, BatchNormalization, Dropout
model_bilstm = Sequential()
model_bilstm.add(Bidirectional(LSTM(100, return_sequences=True), input_shape=(X_train.shape[1], X_train.shape[2])))
model_bilstm.add(Dropout(0.35))
model_bilstm.add(Bidirectional(LSTM(64)))
model_bilstm.add(Dense(32, activation='relu'))
model_bilstm.add(Dense(7, activation='softmax'))

model_bilstm.compile(optimizer='adam', loss='categorical_crossentropy', metrics=['accuracy'])
history_bilstm = model_bilstm.fit(X_train, y_train, epochs=100, batch_size=64, validation_data=(X_test, y_test))


# In[11]:


predict=model_bilstm.predict(X_test)
classes=np.argmax(predict,axis=1)
rounded_labels=np.argmax(y_test, axis=1)
report=classification_report(rounded_labels,classes,digits=4)
cnf_matrix=confusion_matrix(rounded_labels,classes)
print(report)
print(cnf_matrix)
plt.figure(figsize=(12, 8))


# In[12]:


# Plot training & validation accuracy and loss values
#custom_class_names = ["BFA","BoTNET","DDoS","DoS","Normal","Probe","Web-Attack"]
plt.style.use('ggplot')
colors = ['#FF6347', '#4682B4']
markers = ['o', 's']

plt.figure(figsize=(14, 6))

plt.subplot(1, 2, 1)
plt.plot(history_bilstm.history['accuracy'], marker=markers[0], color=colors[0], linestyle='-', linewidth=2, markersize=6)
plt.plot(history_bilstm.history['val_accuracy'], marker=markers[1], color=colors[1], linestyle='--', linewidth=2, markersize=6)
plt.title('BiLSTM Model Accuracy', fontsize=13, fontweight='bold')
plt.ylabel('Accuracy', fontsize=14)
plt.xlabel('Epoch', fontsize=14)
plt.legend(['Train', 'Test'], loc='lower right', fontsize=12)
plt.grid(True)

plt.subplot(1, 2, 2)
plt.plot(history_bilstm.history['loss'], marker=markers[0], color=colors[0], linestyle='-', linewidth=2, markersize=6)
plt.plot(history_bilstm.history['val_loss'], marker=markers[1], color=colors[1], linestyle='--', linewidth=2, markersize=6)
plt.title('BiLSTM Model Loss', fontsize=13, fontweight='bold')
plt.ylabel('Loss', fontsize=14)
plt.xlabel('Epoch', fontsize=14)
plt.legend(['Train', 'Test'], loc='upper right', fontsize=12)
plt.tight_layout()
plt.grid(True)
plt.savefig('BiLSTM-ACC-O.png', bbox_inches='tight',dpi=200)
plt.grid(True)


# In[13]:


from sklearn.metrics import roc_auc_score, roc_curve, auc
import matplotlib.pyplot as plt
from sklearn.preprocessing import label_binarize


# In[14]:


import matplotlib.pyplot as plt
from sklearn.metrics import precision_recall_curve
from sklearn.preprocessing import label_binarize

# Assuming 'model1' is your trained model and 'X_test' is your test data
# Assuming 'custom_class_names' is a list of custom class names corresponding to class indices
custom_class_names = ["BFA","BoTNET","DDoS","DoS","Normal","Probe","Web-Attack"]
# Make predictions on the test set
y_score = model_bilstm.predict(X_test)

# Binarize the labels for binary classification
y_test_bin = label_binarize(y_test, classes=["BFA","BoTNET","DDoS","DoS","Normal","Probe","Web-Attack"])  # Assuming y_test contains binary labels

# Compute Precision-Recall curve for each class
precision = dict()
recall = dict()
for i in range(7):
    precision[i], recall[i], _ = precision_recall_curve(y_test_bin[:, i], y_score[:, i])
plt.style.use('ggplot')
# Plot Precision-Recall curve for each class with custom class names
plt.figure(figsize=(5.6, 4.8))
for i, class_name in enumerate(custom_class_names):
    plt.plot(recall[i], precision[i], lw=2, label=class_name)

plt.xlabel('Recall')
plt.ylabel('Precision')
plt.title('Precision-Recall Curves',fontsize=12, fontweight='bold')
plt.legend(loc='best')
#plt.gca().set_facecolor('#e6f3ff')
plt.tight_layout()
plt.grid(True)
plt.savefig('BiLSTM-PR-O.png', bbox_inches='tight',dpi=200)
plt.grid(True)
plt.show()


# In[ ]:


# In[15]:


from tensorflow.keras.layers import Bidirectional, LSTM
from tensorflow.keras.layers import Dense, LSTM, GRU,RNN, Bidirectional, BatchNormalization, Dropout
from tensorflow.keras.models import Sequential
from tensorflow.keras.layers import LSTM, Dropout, BatchNormalization, Dense, GlobalMaxPooling1D,GlobalMaxPooling2D,GlobalAveragePooling1D
from tensorflow.keras.regularizers import l2,l1
learning_rate = 0.001
adam_optimizer = Adam(learning_rate=learning_rate)
model_lstm = Sequential()
model_lstm.add(LSTM(64, return_sequences=True, input_shape=(X_train.shape[1], X_train.shape[2])))  # Increased units
#model_lstm.add(Dropout(0.1))  # Decreased dropout rate
model_lstm.add(LSTM(32, return_sequences=True, kernel_regularizer=l1(0.001)))  # Increased units
model_lstm.add(BatchNormalization())
model_lstm.add(LSTM(16, return_sequences=True))  # Added another LSTM layer for more complexity
#model_lstm.add(GlobalMaxPooling1D())
model_lstm.add(GlobalAveragePooling1D())
model_lstm.add(Dense(64, activation='relu'))  # Increased units
model_lstm.add(Dropout(0.1))  # Added another Dropout layer
model_lstm.add(Dense(32, activation='relu'))  #
 # Added Global Average Pooling layer
model_lstm.add(Dense(7, activation='softmax'))
model_lstm.compile(optimizer=adam_optimizer, loss='categorical_crossentropy', metrics=['accuracy'])
model_lstm.summary()
history_lstm = model_lstm.fit(X_train, y_train, epochs=100, batch_size=64, validation_data=(X_test, y_test))


# In[16]:


predict=model_lstm.predict(X_test)
classes=np.argmax(predict,axis=1)
rounded_labels=np.argmax(y_test, axis=1)
report=classification_report(rounded_labels,classes,digits=4)
#report = classification_report(y_test, y_pred, digits=4)
cnf_matrix=confusion_matrix(rounded_labels,classes)
print(report)
print(cnf_matrix)
plt.figure(figsize=(12, 8))


# In[17]:


# Plot training & validation accuracy and loss values
plt.style.use('ggplot')
colors = ['#FF6347', '#4682B4']
markers = ['o', 's']

plt.figure(figsize=(14, 6))

plt.subplot(1, 2, 1)
plt.plot(history_lstm.history['accuracy'], marker=markers[0], color=colors[0], linestyle='-', linewidth=2, markersize=6)
plt.plot(history_lstm.history['val_accuracy'], marker=markers[1], color=colors[1], linestyle='--', linewidth=2, markersize=6)
plt.title('LSTM Model Accuracy', fontsize=13, fontweight='bold')
plt.ylabel('Accuracy', fontsize=14)
plt.xlabel('Epoch', fontsize=14)
plt.legend(['Train', 'Test'], loc='lower right', fontsize=12)
plt.grid(True)

plt.subplot(1, 2, 2)
plt.plot(history_lstm.history['loss'], marker=markers[0], color=colors[0], linestyle='-', linewidth=2, markersize=6)
plt.plot(history_lstm.history['val_loss'], marker=markers[1], color=colors[1], linestyle='--', linewidth=2, markersize=6)
plt.title('LSTM Model Loss', fontsize=13, fontweight='bold')
plt.ylabel('Loss', fontsize=14)
plt.xlabel('Epoch', fontsize=14)
plt.legend(['Train', 'Test'], loc='upper right', fontsize=12)
plt.tight_layout()
plt.grid(True)
plt.savefig('LSTM-ACC-O.png', bbox_inches='tight',dpi=200)
plt.grid(True)


# In[18]:


import matplotlib.pyplot as plt
from sklearn.metrics import precision_recall_curve
from sklearn.preprocessing import label_binarize

# Assuming 'model1' is your trained model and 'X_test' is your test data
# Assuming 'custom_class_names' is a list of custom class names corresponding to class indices
custom_class_names = ["BFA","BoTNET","DDoS","DoS","Normal","Probe","Web-Attack"]
# Make predictions on the test set
y_score = model_lstm.predict(X_test)

# Binarize the labels for binary classification
y_test_bin = label_binarize(y_test, classes=["BFA","BoTNET","DDoS","DoS","Normal","Probe","Web-Attack"])  # Assuming y_test contains binary labels

# Compute Precision-Recall curve for each class
precision = dict()
recall = dict()
for i in range(7):
    precision[i], recall[i], _ = precision_recall_curve(y_test_bin[:, i], y_score[:, i])
plt.style.use('ggplot')
# Plot Precision-Recall curve for each class with custom class names
plt.figure(figsize=(5.6, 4.8))
for i, class_name in enumerate(custom_class_names):
    plt.plot(recall[i], precision[i], lw=2, label=class_name)

plt.xlabel('Recall')
plt.ylabel('Precision')
plt.title('Precision-Recall Curves',fontsize=12, fontweight='bold')
plt.legend(loc='best')
#plt.gca().set_facecolor('#e6f3ff')
plt.tight_layout()
plt.grid(True)
plt.savefig('LSTM-PR-O.png', bbox_inches='tight',dpi=200)
plt.grid(True)
plt.show()


# In[ ]:


# In[ ]:


# In[19]:


from tensorflow.keras.layers import Bidirectional, LSTM
from tensorflow.keras.layers import Dense, LSTM, GRU,RNN, Bidirectional, BatchNormalization, Dropout

# Build GRU model
model_gru = Sequential()
model_gru.add(GRU(150, return_sequences=True, input_shape=(X_train.shape[1], X_train.shape[2])))
model_gru.add(Dropout(0.2))
model_gru.add(GRU(50))
model_gru.add(Dense(7, activation='softmax'))

model_gru.compile(optimizer='adam', loss='categorical_crossentropy', metrics=['accuracy'])
history_GRU = model_gru.fit(X_train, y_train, epochs=100, batch_size=64, validation_data=(X_test, y_test))


# In[20]:


predict=model_gru.predict(X_test)
classes=np.argmax(predict,axis=1)
rounded_labels=np.argmax(y_test, axis=1)
report=classification_report(rounded_labels,classes,digits=4)
cnf_matrix=confusion_matrix(rounded_labels,classes)
print(report)
print(cnf_matrix)
plt.figure(figsize=(12, 8))


# In[21]:


# Plot training & validation accuracy and loss values
plt.style.use('ggplot')
colors = ['#FF6347', '#4682B4']
markers = ['o', 's']

plt.figure(figsize=(14, 6))

plt.subplot(1, 2, 1)
plt.plot(history_GRU.history['accuracy'], marker=markers[0], color=colors[0], linestyle='-', linewidth=2, markersize=6)
plt.plot(history_GRU.history['val_accuracy'], marker=markers[1], color=colors[1], linestyle='--', linewidth=2, markersize=6)
plt.title('GRU Model Accuracy', fontsize=13, fontweight='bold')
plt.ylabel('Accuracy', fontsize=14)
plt.xlabel('Epoch', fontsize=14)
plt.legend(['Train', 'Test'], loc='lower right', fontsize=12)
plt.grid(True)

plt.subplot(1, 2, 2)
plt.plot(history_GRU.history['loss'], marker=markers[0], color=colors[0], linestyle='-', linewidth=2, markersize=6)
plt.plot(history_GRU.history['val_loss'], marker=markers[1], color=colors[1], linestyle='--', linewidth=2, markersize=6)
plt.title('GRU Model Loss', fontsize=13, fontweight='bold')
plt.ylabel('Loss', fontsize=14)
plt.xlabel('Epoch', fontsize=14)
plt.legend(['Train', 'Test'], loc='upper right', fontsize=12)
plt.tight_layout()
plt.grid(True)
plt.savefig('GRU-ACC-O.png', bbox_inches='tight',dpi=200)
plt.grid(True)


# In[22]:


import matplotlib.pyplot as plt
from sklearn.metrics import precision_recall_curve
from sklearn.preprocessing import label_binarize

# Assuming 'model1' is your trained model and 'X_test' is your test data
# Assuming 'custom_class_names' is a list of custom class names corresponding to class indices
custom_class_names = ["BFA","BoTNET","DDoS","DoS","Normal","Probe","Web-Attack"]
# Make predictions on the test set
y_score = model_gru.predict(X_test)

# Binarize the labels for binary classification
y_test_bin = label_binarize(y_test, classes=["BFA","BoTNET","DDoS","DoS","Normal","Probe","Web-Attack"])  # Assuming y_test contains binary labels

# Compute Precision-Recall curve for each class
precision = dict()
recall = dict()
for i in range(7):
    precision[i], recall[i], _ = precision_recall_curve(y_test_bin[:, i], y_score[:, i])
plt.style.use('ggplot')
# Plot Precision-Recall curve for each class with custom class names
plt.figure(figsize=(5.6, 4.8))
for i, class_name in enumerate(custom_class_names):
    plt.plot(recall[i], precision[i], lw=2, label=class_name)

plt.xlabel('Recall')
plt.ylabel('Precision')
plt.title('Precision-Recall Curves',fontsize=12, fontweight='bold')
plt.legend(loc='best')
#plt.gca().set_facecolor('#e6f3ff')
plt.tight_layout()
plt.grid(True)
plt.savefig('GRU-PR-O.png', bbox_inches='tight',dpi=200)
plt.grid(True)
plt.show()


# In[ ]:


# In[ ]:


# In[23]:


from tensorflow.keras.layers import SimpleRNN
from tensorflow.keras.layers import Dense, LSTM, GRU,RNN, Bidirectional, BatchNormalization, Dropout

RNN = Sequential()
RNN.add(SimpleRNN(100, return_sequences=True, input_shape=(X_train.shape[1], X_train.shape[2])))
RNN.add(SimpleRNN(64))
RNN.add(Dropout(0.25))
RNN.add(Dense(100, activation='relu'))
RNN.add(Dense(64, activation='relu'))
RNN.add(Dense(7, activation='softmax'))

RNN.compile(optimizer='adam', loss='categorical_crossentropy', metrics=['accuracy'])
history_RNN = RNN.fit(X_train, y_train, epochs=100, batch_size=64, validation_data=(X_test, y_test))


# In[24]:


predict=RNN.predict(X_test)
classes=np.argmax(predict,axis=1)
rounded_labels=np.argmax(y_test, axis=1)
report=classification_report(rounded_labels,classes,digits=4)
cnf_matrix=confusion_matrix(rounded_labels,classes)
print(report)
print(cnf_matrix)
plt.figure(figsize=(12, 8))


# In[25]:


# Plot training & validation accuracy and loss values
plt.style.use('ggplot')
colors = ['#FF6347', '#4682B4']
markers = ['o', 's']

plt.figure(figsize=(14, 6))

plt.subplot(1, 2, 1)
plt.plot(history_RNN.history['accuracy'], marker=markers[0], color=colors[0], linestyle='-', linewidth=2, markersize=6)
plt.plot(history_RNN.history['val_accuracy'], marker=markers[1], color=colors[1], linestyle='--', linewidth=2, markersize=6)
plt.title('RNN Model Accuracy', fontsize=13, fontweight='bold')
plt.ylabel('Accuracy', fontsize=14)
plt.xlabel('Epoch', fontsize=14)
plt.legend(['Train', 'Test'], loc='lower right', fontsize=12)
plt.grid(True)

plt.subplot(1, 2, 2)
plt.plot(history_RNN.history['loss'], marker=markers[0], color=colors[0], linestyle='-', linewidth=2, markersize=6)
plt.plot(history_RNN.history['val_loss'], marker=markers[1], color=colors[1], linestyle='--', linewidth=2, markersize=6)
plt.title('RNN Model Loss', fontsize=13, fontweight='bold')
plt.ylabel('Loss', fontsize=14)
plt.xlabel('Epoch', fontsize=14)
plt.legend(['Train', 'Test'], loc='upper right', fontsize=12)
plt.tight_layout()
plt.grid(True)
plt.savefig('RNN-ACC-O.png', bbox_inches='tight',dpi=200)
plt.grid(True)


# In[26]:


import matplotlib.pyplot as plt
from sklearn.metrics import precision_recall_curve
from sklearn.preprocessing import label_binarize

# Assuming 'model1' is your trained model and 'X_test' is your test data
# Assuming 'custom_class_names' is a list of custom class names corresponding to class indices
custom_class_names =["BFA","BoTNET","DDoS","DoS","Normal","Probe","Web-Attack"]
# Make predictions on the test set
y_score = RNN.predict(X_test)

# Binarize the labels for binary classification
y_test_bin = label_binarize(y_test, classes=["BFA","BoTNET","DDoS","DoS","Normal","Probe","Web-Attack"])  # Assuming y_test contains binary labels

# Compute Precision-Recall curve for each class
precision = dict()
recall = dict()
for i in range(7):
    precision[i], recall[i], _ = precision_recall_curve(y_test_bin[:, i], y_score[:, i])
plt.style.use('ggplot')
# Plot Precision-Recall curve for each class with custom class names
plt.figure(figsize=(5.6, 4.8))
for i, class_name in enumerate(custom_class_names):
    plt.plot(recall[i], precision[i], lw=2, label=class_name)

plt.xlabel('Recall')
plt.ylabel('Precision')
plt.title('Precision-Recall Curves',fontsize=12, fontweight='bold')
plt.legend(loc='best')
#plt.gca().set_facecolor('#e6f3ff')
plt.tight_layout()
plt.grid(True)
plt.savefig('RNN-PR-O.png', bbox_inches='tight',dpi=200)
plt.grid(True)
plt.show()


# In[ ]:


# In[ ]:


# In[ ]:


# In[ ]:


# In[ ]:


# In[ ]:


#Proposed RF and DT, KNN


# In[27]:


import pandas as pd
from sklearn.model_selection import train_test_split
from sklearn.ensemble import RandomForestClassifier
from sklearn.svm import SVC
from sklearn.linear_model import LogisticRegression
from sklearn.neighbors import KNeighborsClassifier
from sklearn.tree import DecisionTreeClassifier
from sklearn.naive_bayes import GaussianNB
from sklearn.neural_network import MLPClassifier
from sklearn.ensemble import GradientBoostingClassifier
from xgboost import XGBClassifier


# In[39]:


from tensorflow.keras.layers import LSTM, Dropout, BatchNormalization, Dense, GlobalMaxPooling1D
from tensorflow.keras.models import Sequential, Model
from tensorflow.keras.regularizers import l1
from sklearn.tree import DecisionTreeClassifier
from sklearn.metrics import accuracy_score, classification_report
import numpy as np

# Extract features using the trained proposed model
feature_extractor = Model(inputs=model_lstm.input, outputs=model_lstm.layers[-1].output)
X_train_features = feature_extractor.predict(X_train)
X_test_features = feature_extractor.predict(X_test)


# In[57]:


# Decision Tree model
dt_model = RandomForestClassifier(n_estimators=200, max_depth=100, random_state=0)
dt_model.fit(X_train_features, np.argmax(y_train, axis=1))  # Assuming y_train is one-hot encoded

# Predict and evaluate
y_pred_dt = dt_model.predict(X_test_features)
accuracy_dt = accuracy_score(np.argmax(y_test, axis=1), y_pred_dt)
report_dt = classification_report(np.argmax(y_test, axis=1), y_pred_dt,digits=4)

print("\nDecision Tree Model Accuracy: {:.2f}%".format(accuracy_dt * 100))
print("\nDecision Tree Classification Report:\n", report_dt)


# In[60]:


rounded_labels=np.argmax(y_test, axis=1)
cnf_matrix=confusion_matrix(rounded_labels,y_pred_dt)

print(cnf_matrix)


# In[61]:


from sklearn.ensemble import ExtraTreesClassifier
# Decision Tree model
dt_model = ExtraTreesClassifier(n_estimators=200,             # Use 200 trees in the forest
    criterion='gini',          # Use 'entropy' criterion
    max_depth=10,               # Allow the trees to grow as deep as necessary
    min_samples_split=4,          # Minimum samples required to split a node
    min_samples_leaf=3,           # Minimum samples required to be at a leaf node
    max_features='sqrt',          # Number of features to consider when looking for the best split
    bootstrap=True,              # Do not use bootstrap samples
    oob_score=True,              # Do not use out-of-bag samples
    n_jobs=10,                    # Use all available processors
    random_state=150,              # Control randomness
    verbose=1)
dt_model.fit(X_train_features, np.argmax(y_train, axis=1))  # Assuming y_train is one-hot encoded

# Predict and evaluate
y_pred_dt = dt_model.predict(X_test_features)
accuracy_dt = accuracy_score(np.argmax(y_test, axis=1), y_pred_dt)
report_dt = classification_report(np.argmax(y_test, axis=1), y_pred_dt,digits=4)

print("\nDecision Tree Model Accuracy: {:.2f}%".format(accuracy_dt * 100))
print("\nDecision Tree Classification Report:\n", report_dt)


# In[62]:


rounded_labels=np.argmax(y_test, axis=1)
cnf_matrix=confusion_matrix(rounded_labels,y_pred_dt)

print(cnf_matrix)


# In[55]:


# Decision Tree model
dt_model = KNeighborsClassifier( n_neighbors=5,        # Number of neighbors to use
    weights='uniform',    # Uniform weights
    algorithm='auto',     # Algorithm to compute the nearest neighbors
    leaf_size=60,         # Leaf size for BallTree or KDTree
    p=5,                  # Power parameter for the Minkowski metric
    metric='minkowski',   # Distance metric to use
    n_jobs=10)
dt_model.fit(X_train_features, np.argmax(y_train, axis=1))  # Assuming y_train is one-hot encoded

# Predict and evaluate
y_pred_dt = dt_model.predict(X_test_features)
accuracy_dt = accuracy_score(np.argmax(y_test, axis=1), y_pred_dt)
report_dt = classification_report(np.argmax(y_test, axis=1), y_pred_dt,digits=4)

print("\nDecision Tree Model Accuracy: {:.2f}%".format(accuracy_dt * 100))
print("\nDecision Tree Classification Report:\n", report_dt)


# In[63]:


rounded_labels=np.argmax(y_test, axis=1)
cnf_matrix=confusion_matrix(rounded_labels,y_pred_dt)

print(cnf_matrix)


# In[ ]:
