# Supplementary material for: Software defined network intrusion system to detect malicious attacks in computer Internet of Things security using deep extractor supervised random forest technique
Source: PeerJ Comput Sci. 2025 Aug 19;11:e3103. doi: 10.7717/peerj-cs.3103 (PMC12453748; doi:10.7717/peerj-cs.3103)
Supplement: Supplemental Information 1 [file peerj-cs-11-3103-s001.zip › experimental code.zip/SDN Deep Experiments Final 2nd dataset.py]

#!/usr/bin/env python
# coding: utf-8

# In[ ]:


import sys, cv2, glob, os, time
import pandas as pd
import numpy as np
from sklearn.metrics import classification_report, accuracy_score
import numpy as np # linear algebra
import pandas as pd # data processing, CSV file I/O (e.g. pd.read_csv)
import matplotlib.pyplot as plt
# Input data files are available in the "../input/" directory.
# For example, running this (by clicking run or pressing Shift+Enter) will list the files in the input directory
import pandas as pd
from sklearn.linear_model import LogisticRegression
from sklearn.model_selection import train_test_split
from sklearn.preprocessing import StandardScaler
from sklearn.metrics import classification_report
from sklearn.metrics import confusion_matrix
from sklearn.ensemble import StackingClassifier

import pandas as pd
from sklearn.model_selection import train_test_split
from sklearn.ensemble import RandomForestClassifier
from sklearn.svm import SVC
from sklearn.linear_model import LogisticRegression
from sklearn.neighbors import KNeighborsClassifier
from sklearn.tree import DecisionTreeClassifier
from sklearn.naive_bayes import GaussianNB
from sklearn.neural_network import MLPClassifier
from sklearn.ensemble import GradientBoostingClassifier
from xgboost import XGBClassifier

import os
import glob
import cv2
from sklearn.utils import shuffle
# importing all necessary libraries to run the code
import re,string
import numpy as np
import pandas as pd
import matplotlib.pyplot as plt
from nltk.corpus import stopwords
import matplotlib.pyplot as plt
import pandas as pd
import numpy as np
import seaborn as sns
import matplotlib.pyplot as plt
from warnings import filterwarnings
from sklearn.metrics import confusion_matrix, accuracy_score, classification_report, roc_auc_score, roc_curve
from tensorflow.keras.models import Sequential
from keras.layers import Dense, Dropout, Flatten, Conv2D, MaxPool2D, BatchNormalization,MaxPooling2D,Activation,GlobalAveragePooling2D
from keras import models, Model
from keras import layers
import tensorflow as tf
import os
import os.path
from pathlib import Path
import cv2
from tensorflow.keras.preprocessing.image import ImageDataGenerator
#from keras.utils.np_utils import to_categorical
from sklearn.model_selection import train_test_split
from keras import regularizers
from keras.optimizers import RMSprop,Adam,SGD


# In[ ]:


import pandas as pd

# Load the dataset
df = pd.read_csv('E:\\SDN_Intrusion\\SDN_Intrusion.csv')


# In[ ]:


df


# In[ ]:


print(df.head())


# In[ ]:


df.describe()


# In[ ]:


df.info()


# In[ ]:


print(df.columns)


# In[ ]:


data = df.drop(columns=
    ['Unnamed: 0', ' Destination Port', ' Flow Duration',
       ' Total Fwd Packets', ' Total Backward Packets',
       'Total Length of Fwd Packets', ' Total Length of Bwd Packets', 'Flow Bytes/s',
       ' Flow Packets/s', ' Flow IAT Mean', ' Flow IAT Std', ' Flow IAT Max',
       ' Flow IAT Min', 'Fwd IAT Total', ' Fwd IAT Mean', ' Fwd IAT Std',
       ' Fwd IAT Max', ' Fwd IAT Min', 'Bwd IAT Total', ' Bwd IAT Mean',
       ' Bwd IAT Std', ' Bwd IAT Max', ' Bwd IAT Min', 'Fwd PSH Flags',
       ' Bwd PSH Flags', ' Fwd URG Flags', ' Bwd URG Flags',
       ' Fwd Header Length', ' Bwd Header Length', 'Fwd Packets/s',
       ' Bwd Packets/s', ' Min Packet Length', ' Max Packet Length',
       ' Packet Length Mean', ' Packet Length Std', ' Packet Length Variance',
       'FIN Flag Count', ' SYN Flag Count', ' RST Flag Count',
       ' PSH Flag Count', ' ACK Flag Count', ' URG Flag Count',
       ' CWE Flag Count', ' ECE Flag Count', ' Down/Up Ratio',
       ' Fwd Header Length.1', 'Fwd Avg Bytes/Bulk',
       ' Fwd Avg Packets/Bulk', ' Fwd Avg Bulk Rate', ' Bwd Avg Bytes/Bulk',
       ' Bwd Avg Packets/Bulk', 'Bwd Avg Bulk Rate', 'Subflow Fwd Packets',
       ' Subflow Fwd Bytes', ' Subflow Bwd Packets', ' Subflow Bwd Bytes',
       'Init_Win_bytes_forward', ' Init_Win_bytes_backward',
       ' act_data_pkt_fwd', ' min_seg_size_forward', ' Active Max', ' Active Min',
       ' Idle Max', ' Idle Min'], axis=1)


# In[ ]:


from collections import Counter
Counter(df["Class"])


# In[ ]:


df['Class']


# In[ ]:


print("Original class distribution:")
print(df['Class'].value_counts())


# In[ ]:


import pandas as pd

# Load your dataset


# Print the original class distribution
print("Original class distribution:")
print(df['Class'].value_counts())

# Define the desired number of samples per class, adjusted to the available counts
samples_per_class = {
    'BENIGN': min(50000, len(df[df['Class'] == 'BENIGN'])),
    'DDoS': min(50000, len(df[df['Class'] == 'DDoS'])),
    'Web Attack � Brute Force': min(4550, len(df[df['Class'] == 'Web Attack � Brute Force'])),
    'Web Attack � XSS': min(1962, len(df[df['Class'] == 'Web Attack � XSS'])),
    'Web Attack � Sql Injection': min(60, len(df[df['Class'] == 'Web Attack � Sql Injection']))
}

# Check for classes with zero samples and handle them
df_sampled = pd.DataFrame()
for cls, num_samples in samples_per_class.items():
    class_df = df[df['Class'] == cls]
    if not class_df.empty:
        try:
            sampled_class_df = class_df.sample(n=num_samples, random_state=1)
            df_sampled = pd.concat([df_sampled, sampled_class_df], ignore_index=True)
        except ValueError as e:
            print(f"Error sampling class '{cls}': {e}")
    else:
        print(f"No samples available for class '{cls}'")

# Shuffle the resulting DataFrame
df_sampled = df_sampled.sample(frac=1, random_state=1).reset_index(drop=True)

# Print the new distribution
print("Sampled class distribution:")
print(df_sampled['Class'].value_counts())

# Save the sampled DataFrame if needed


# In[ ]:


df_sampled


# In[ ]:


data = df_sampled.drop(columns=
    ['Unnamed: 0', ' Destination Port', ' Flow Duration',
       ' Total Fwd Packets', ' Total Backward Packets',
       'Total Length of Fwd Packets', ' Total Length of Bwd Packets', 'Flow Bytes/s',
       ' Flow Packets/s', ' Flow IAT Mean', ' Flow IAT Std', ' Flow IAT Max',
       ' Flow IAT Min', 'Fwd IAT Total', ' Fwd IAT Mean', ' Fwd IAT Std',
       ' Fwd IAT Max', ' Fwd IAT Min', 'Bwd IAT Total', ' Bwd IAT Mean',
       ' Bwd IAT Std', ' Bwd IAT Max', ' Bwd IAT Min', 'Fwd PSH Flags',
       ' Bwd PSH Flags', ' Fwd URG Flags', ' Bwd URG Flags',
       ' Fwd Header Length', ' Bwd Header Length', 'Fwd Packets/s',
       ' Bwd Packets/s', ' Min Packet Length', ' Max Packet Length',
       ' Packet Length Mean', ' Packet Length Std', ' Packet Length Variance',
       'FIN Flag Count', ' SYN Flag Count', ' RST Flag Count',
       ' PSH Flag Count', ' ACK Flag Count', ' URG Flag Count',
       ' CWE Flag Count', ' ECE Flag Count', ' Down/Up Ratio',
       ' Fwd Header Length.1', 'Fwd Avg Bytes/Bulk',
       ' Fwd Avg Packets/Bulk', ' Fwd Avg Bulk Rate', ' Bwd Avg Bytes/Bulk',
       ' Bwd Avg Packets/Bulk', 'Bwd Avg Bulk Rate', 'Subflow Fwd Packets',
       ' Subflow Fwd Bytes', ' Subflow Bwd Packets', ' Subflow Bwd Bytes',
       'Init_Win_bytes_forward', ' Init_Win_bytes_backward',
       ' act_data_pkt_fwd', ' min_seg_size_forward', ' Active Max', ' Active Min',
       ' Idle Max', ' Idle Min'], axis=1)


# In[ ]:


import pandas as pd
from sklearn.model_selection import train_test_split
from sklearn.preprocessing import LabelEncoder, OneHotEncoder, OrdinalEncoder
from sklearn.ensemble import RandomForestClassifier
from sklearn.metrics import accuracy_score
import numpy as np


# Separate the features (X) and the target variable (y)
X = data.drop('Class', axis=1)
y = data['Class']

# Split the data into training and testing sets
X_train, X_test, y_train, y_test = train_test_split(X, y, test_size=0.20, random_state=42)


# In[ ]:


# Check the shapes of your training and test data
print(f"X_train shape: {X_train.shape}")
print(f"X_test shape: {X_test.shape}")
print(f"y_train shape: {y_train.shape}")
print(f"y_test shape: {y_test.shape}")


# In[ ]:


import numpy as np
import tensorflow as tf
from tensorflow.keras.models import Sequential
from tensorflow.keras.layers import LSTM, Dense, Dropout
from tensorflow.keras.utils import to_categorical
from sklearn.preprocessing import StandardScaler, LabelEncoder

# Example: Assuming X_train and X_test are in shape (samples, timesteps, features)
# If your data is 2D, reshape it to 3D

# Reshape your data to 3D if it's not already
if len(X_train.shape) == 2:
    X_train = np.reshape(X_train, (X_train.shape[0], 1, X_train.shape[1]))
    X_test = np.reshape(X_test, (X_test.shape[0], 1, X_test.shape[1]))

# Normalize the data
scaler = StandardScaler()
X_train = scaler.fit_transform(X_train.reshape(-1, X_train.shape[-1])).reshape(X_train.shape)
X_test = scaler.transform(X_test.reshape(-1, X_test.shape[-1])).reshape(X_test.shape)

# Encode the labels
label_encoder = LabelEncoder()
y_train = label_encoder.fit_transform(y_train)
y_test = label_encoder.transform(y_test)

# Convert labels to categorical
num_classes = len(np.unique(y_train))
y_train = to_categorical(y_train, num_classes=num_classes)
y_test = to_categorical(y_test, num_classes=num_classes)


# In[ ]:


# In[ ]:


from tensorflow.keras.layers import Bidirectional, LSTM
from tensorflow.keras.layers import Dense, LSTM, GRU,RNN, Bidirectional, BatchNormalization, Dropout
from tensorflow.keras.models import Sequential
from tensorflow.keras.layers import LSTM, Dropout, BatchNormalization, Dense, GlobalMaxPooling1D,GlobalMaxPooling2D,GlobalAveragePooling1D
from tensorflow.keras.regularizers import l2,l1
learning_rate = 0.001
adam_optimizer = Adam(learning_rate=learning_rate)
model_lstm = Sequential()
model_lstm.add(LSTM(64, return_sequences=True, input_shape=(X_train.shape[1], X_train.shape[2])))  # Increased units
#model_lstm.add(Dropout(0.1))  # Decreased dropout rate
model_lstm.add(LSTM(32, return_sequences=True, kernel_regularizer=l1(0.001)))  # Increased units
model_lstm.add(BatchNormalization())
model_lstm.add(LSTM(16, return_sequences=True))  # Added another LSTM layer for more complexity
#model_lstm.add(GlobalMaxPooling1D())
model_lstm.add(GlobalAveragePooling1D())
model_lstm.add(Dense(64, activation='relu'))  # Increased units
model_lstm.add(Dropout(0.1))  # Added another Dropout layer
model_lstm.add(Dense(32, activation='relu'))  #
 # Added Global Average Pooling layer
model_lstm.add(Dense(5, activation='softmax'))
model_lstm.compile(optimizer=adam_optimizer, loss='categorical_crossentropy', metrics=['accuracy'])
model_lstm.summary()
history_lstm = model_lstm.fit(X_train, y_train, epochs=100, batch_size=64, validation_data=(X_test, y_test))


# In[ ]:


predict=model_lstm.predict(X_test)
classes=np.argmax(predict,axis=1)
rounded_labels=np.argmax(y_test, axis=1)
report=classification_report(rounded_labels,classes,digits=4)
#report = classification_report(y_test, y_pred, digits=4)
cnf_matrix=confusion_matrix(rounded_labels,classes)
print(report)
print(cnf_matrix)
plt.figure(figsize=(12, 8))


# In[ ]:


# Plot training & validation accuracy and loss values
plt.style.use('ggplot')
colors = ['#FF6347', '#4682B4']
markers = ['o', 's']

plt.figure(figsize=(14, 6))

plt.subplot(1, 2, 1)
plt.plot(history_lstm.history['accuracy'], marker=markers[0], color=colors[0], linestyle='-', linewidth=2, markersize=6)
plt.plot(history_lstm.history['val_accuracy'], marker=markers[1], color=colors[1], linestyle='--', linewidth=2, markersize=6)
plt.title('LSTM Model Accuracy', fontsize=13, fontweight='bold')
plt.ylabel('Accuracy', fontsize=14)
plt.xlabel('Epoch', fontsize=14)
plt.legend(['Train', 'Test'], loc='lower right', fontsize=12)
plt.grid(True)

plt.subplot(1, 2, 2)
plt.plot(history_lstm.history['loss'], marker=markers[0], color=colors[0], linestyle='-', linewidth=2, markersize=6)
plt.plot(history_lstm.history['val_loss'], marker=markers[1], color=colors[1], linestyle='--', linewidth=2, markersize=6)
plt.title('LSTM Model Loss', fontsize=13, fontweight='bold')
plt.ylabel('Loss', fontsize=14)
plt.xlabel('Epoch', fontsize=14)
plt.legend(['Train', 'Test'], loc='upper right', fontsize=12)
plt.tight_layout()
plt.grid(True)
#plt.savefig('LSTM-ACC-binarydata.png', bbox_inches='tight',dpi=200)
plt.grid(True)


# In[ ]:


# In[ ]:


# In[ ]:


import pandas as pd
from sklearn.model_selection import train_test_split
from sklearn.ensemble import RandomForestClassifier
from sklearn.svm import SVC
from sklearn.linear_model import LogisticRegression
from sklearn.neighbors import KNeighborsClassifier
from sklearn.tree import DecisionTreeClassifier
from sklearn.naive_bayes import GaussianNB
from sklearn.neural_network import MLPClassifier
from sklearn.ensemble import GradientBoostingClassifier
from xgboost import XGBClassifier
from tensorflow.keras.layers import LSTM, Dropout, BatchNormalization, Dense, GlobalMaxPooling1D
from tensorflow.keras.models import Sequential, Model
from tensorflow.keras.regularizers import l1
from sklearn.tree import DecisionTreeClassifier
from sklearn.metrics import accuracy_score, classification_report
import numpy as np

# Extract features using the trained LSTM model
feature_extractor = Model(inputs=model_lstm.input, outputs=model_lstm.layers[-1].output)
X_train_features = feature_extractor.predict(X_train)
X_test_features = feature_extractor.predict(X_test)


# In[ ]:


# Decision Tree model
dt_model = RandomForestClassifier(n_estimators=200, max_depth=100, random_state=0)
dt_model.fit(X_train_features, np.argmax(y_train, axis=1))  # Assuming y_train is one-hot encoded

# Predict and evaluate
y_pred_dt = dt_model.predict(X_test_features)
accuracy_dt = accuracy_score(np.argmax(y_test, axis=1), y_pred_dt)
report_dt = classification_report(np.argmax(y_test, axis=1), y_pred_dt,digits=4)

print("\nDecision Tree Model Accuracy: {:.2f}%".format(accuracy_dt * 100))
print("\nDecision Tree Classification Report:\n", report_dt)


# In[ ]:


rounded_labels=np.argmax(y_test, axis=1)
cnf_matrix=confusion_matrix(rounded_labels,y_pred_dt)

print(cnf_matrix)


# In[ ]:


# In[ ]:


# In[ ]:


# In[ ]:


# In[ ]:


# In[ ]:


# In[ ]:


# In[ ]:


# In[ ]:


# In[ ]:


# In[ ]:


# In[ ]:


# In[ ]:


# In[ ]:


# In[ ]:


# In[ ]:


# In[ ]:


# In[ ]:


# In[ ]:
